# Supplementary material for: Time-dependent antagonist-agonist switching in receptor tyrosine kinase-mediated signaling
Source: BMC Bioinformatics. 2019 May 15;20:242. doi: 10.1186/s12859-019-2816-3 (PMC6521356; doi:10.1186/s12859-019-2816-3)
Supplement: Supplementary file 2 — The detailed HER4-JAK-STAT model with the reactions, initial expression of the proteins and the reaction rate constants in Systems Biology Markup Language (SBML) format. (XML 58 kb) [file 12859_2019_2816_MOESM2_ESM.xml]

<?xml version="1.0" encoding="UTF-8"?>
<!-- Created by COPASI version 4.16 (Build 104) on 2019-03-15 20:17 with libSBML version 5.11.5. --><sbml level="2" version="4" xmlns="http://www.sbml.org/sbml/level2/version4">
  <model metaid="COPASI0" id="ErbB4_JAK2_STAT5" name="ErbB4 JAK2 STAT5">
    <notes>
      <body xmlns="http://www.w3.org/1999/xhtml">
	<center><h2>Time Dependent antagonist-agonist switching in ErbB4-JAK-STAT signaling</h2></center>
	<center><h3>Alok Ghosh, Ravi Radhakrishnan</h3></center>
	<p>This is the model of ErbB4 mediated JAK-STAT signaling that incorporates two new mechanisms of ErbB4 competitive heterodimerization and a slower JAK-independent pathway. These mechanisms are sufficient to explain a time dependent switch observed in recent experimental studies conducted in HC-11 mouse mammary epithelial cells when stimulated by ligand Neuregulin (Telesco, S.E., PhD Thesis, University of Pennsylvania, 2011).</p>
	<p>To reproduce the figures of the study this SBML can be imported in a supported solver like <a href="http://copasi.org/Download/">COPASI</a>. COPASI comes with in-built parameter sweep and plotting features which can be used to generate time course profiles at the different NRG levels. To obtain the time-integrated plots simple python scripts (can be obtained from authors on request) can be used with libraries such as <a href="http://www.numpy.org/">Numpy</a> to perform integration over time periods of 12, 24 and 48 hours and plotted with <a href="https://matplotlib.org/">Matplotlib</a></p>
      </body>
    </notes>
    <listOfFunctionDefinitions>
      <functionDefinition metaid="COPASI55" id="Translation" name="Translation">
        <math xmlns="http://www.w3.org/1998/Math/MathML">
          <lambda>
            <bvar>
              <ci> k </ci>
            </bvar>
            <bvar>
              <ci> S </ci>
            </bvar>
            <apply>
              <times/>
              <ci> k </ci>
              <ci> S </ci>
            </apply>
          </lambda>
        </math>
      </functionDefinition>
      <functionDefinition metaid="COPASI56" id="Transcription_2" name="Transcription_2">
        <math xmlns="http://www.w3.org/1998/Math/MathML">
          <lambda>
            <bvar>
              <ci> V </ci>
            </bvar>
            <bvar>
              <ci> S </ci>
            </bvar>
            <bvar>
              <ci> n </ci>
            </bvar>
            <bvar>
              <ci> K </ci>
            </bvar>
            <apply>
              <divide/>
              <apply>
                <times/>
                <ci> V </ci>
                <apply>
                  <power/>
                  <ci> S </ci>
                  <ci> n </ci>
                </apply>
              </apply>
              <apply>
                <plus/>
                <ci> K </ci>
                <apply>
                  <power/>
                  <ci> S </ci>
                  <ci> n </ci>
                </apply>
              </apply>
            </apply>
          </lambda>
        </math>
      </functionDefinition>
    </listOfFunctionDefinitions>
    <listOfUnitDefinitions>
      <unitDefinition id="substance" name="substance">
        <listOfUnits>
          <unit kind="mole" exponent="1" scale="-9" multiplier="1"/>
        </listOfUnits>
      </unitDefinition>
    </listOfUnitDefinitions>
    <listOfCompartments>
      <compartment id="Cytoplasm" name="Cytoplasm" spatialDimensions="3" size="1" constant="true"/>
      <compartment id="Nucleus" name="Nucleus" spatialDimensions="3" size="1" constant="true"/>
    </listOfCompartments>
    <listOfSpecies>
      <species id="Her4" name="Her4" compartment="Cytoplasm" initialConcentration="10" boundaryCondition="false" constant="false"/>
      <species id="JAK" name="JAK" compartment="Cytoplasm" initialConcentration="10" boundaryCondition="false" constant="false"/>
      <species id="RJ" name="RJ" compartment="Cytoplasm" initialConcentration="0" boundaryCondition="false" constant="false"/>
      <species id="IFNRJ" name="IFNRJ" compartment="Cytoplasm" initialConcentration="0" boundaryCondition="false" constant="false"/>
      <species metaid="COPASI1" id="Nrg" name="Nrg" compartment="Cytoplasm" initialConcentration="10" boundaryCondition="true" constant="true">
      </species>
      <species id="IFNRJ2" name="IFNRJ2" compartment="Cytoplasm" initialConcentration="0" boundaryCondition="false" constant="false"/>
      <species id="pIFNRJ2" name="pIFNRJ2" compartment="Cytoplasm" initialConcentration="0" boundaryCondition="false" constant="false"/>
      <species metaid="COPASI2" id="STATc" name="STATc" compartment="Cytoplasm" initialConcentration="1000" boundaryCondition="false" constant="false">
      </species>
      <species id="pIFNRJ2_STATc" name="pIFNRJ2_STATc" compartment="Cytoplasm" initialConcentration="0" boundaryCondition="false" constant="false"/>
      <species id="pSTATc" name="pSTATc" compartment="Cytoplasm" initialConcentration="0" boundaryCondition="false" constant="false"/>
      <species id="pIFNRJ2_pSTATc" name="pIFNRJ2_pSTATc" compartment="Cytoplasm" initialConcentration="0" boundaryCondition="false" constant="false"/>
      <species id="pSTATc_pSTATc" name="pSTATc_pSTATc" compartment="Cytoplasm" initialConcentration="0" boundaryCondition="false" constant="false"/>
      <species id="SHP" name="SHP" compartment="Cytoplasm" initialConcentration="100" boundaryCondition="false" constant="false"/>
      <species id="pIFNRJ2_SHP" name="pIFNRJ2_SHP" compartment="Cytoplasm" initialConcentration="0" boundaryCondition="false" constant="false"/>
      <species metaid="COPASI3" id="PPX" name="PPX" compartment="Cytoplasm" initialConcentration="50" boundaryCondition="false" constant="false">
      </species>
      <species id="PPX_pSTATc" name="PPX_pSTATc" compartment="Cytoplasm" initialConcentration="0" boundaryCondition="false" constant="false"/>
      <species id="PPX_pSTATc_pSTATc" name="PPX_pSTATc_pSTATc" compartment="Cytoplasm" initialConcentration="0" boundaryCondition="false" constant="false"/>
      <species id="pSTATc_STATc" name="pSTATc_STATc" compartment="Cytoplasm" initialConcentration="0" boundaryCondition="false" constant="false"/>
      <species id="mRNA_cyt" name="mRNA_cyt" compartment="Cytoplasm" initialConcentration="0" boundaryCondition="false" constant="false"/>
      <species id="SOCS" name="SOCS" compartment="Cytoplasm" initialConcentration="0" boundaryCondition="false" constant="false"/>
      <species id="SOCS_pIFNRJ2" name="SOCS_pIFNRJ2" compartment="Cytoplasm" initialConcentration="0" boundaryCondition="false" constant="false"/>
      <species id="SOCS_pIFNRJ2_STAT" name="SOCS_pIFNRJ2_STAT" compartment="Cytoplasm" initialConcentration="0" boundaryCondition="false" constant="false"/>
      <species id="SOCS_pIFNRJ2_STAT_SHP" name="SOCS_pIFNRJ2_STAT_SHP" compartment="Cytoplasm" initialConcentration="0" boundaryCondition="false" constant="false"/>
      <species id="pIFNRJ2_STATc_SHP" name="pIFNRJ2_STATc_SHP" compartment="Cytoplasm" initialConcentration="0" boundaryCondition="false" constant="false"/>
      <species id="SOCS_pIFNRJ2_SHP" name="SOCS_pIFNRJ2_SHP" compartment="Cytoplasm" initialConcentration="0" boundaryCondition="false" constant="false"/>
      <species id="IFNR" name="IFNR" compartment="Cytoplasm" initialConcentration="0" boundaryCondition="false" constant="false"/>
      <species id="pIFNR" name="pIFNR" compartment="Cytoplasm" initialConcentration="0" boundaryCondition="false" constant="false"/>
      <species id="pIFNR_STATc" name="pIFNR_STATc" compartment="Cytoplasm" initialConcentration="0" boundaryCondition="false" constant="false"/>
      <species id="pIFNR_pSTATc" name="pIFNR_pSTATc" compartment="Cytoplasm" initialConcentration="0" boundaryCondition="false" constant="false"/>
      <species metaid="COPASI4" id="Her2" name="Her2" compartment="Cytoplasm" initialConcentration="60" boundaryCondition="false" constant="false">
      </species>
      <species id="Her4_2_Nrg" name="Her4_2_Nrg" compartment="Cytoplasm" initialConcentration="0" boundaryCondition="false" constant="false"/>
      <species id="Her4_2" name="Her4_2" compartment="Cytoplasm" initialConcentration="0" boundaryCondition="false" constant="false"/>
      <species id="Her3" name="Her3" compartment="Cytoplasm" initialConcentration="30" boundaryCondition="false" constant="false"/>
      <species id="Her4_3_Nrg" name="Her4_3_Nrg" compartment="Cytoplasm" initialConcentration="0" boundaryCondition="false" constant="false"/>
      <species id="pIFNR_SHP" name="pIFNR_SHP" compartment="Cytoplasm" initialConcentration="0" boundaryCondition="false" constant="false"/>
      <species id="Her4_Nrg" name="Her4_Nrg" compartment="Cytoplasm" initialConcentration="0" boundaryCondition="false" constant="false"/>
      <species metaid="COPASI5" id="mRNA_nuc_casein" name="mRNA_nuc_casein" compartment="Cytoplasm" initialConcentration="0" boundaryCondition="false" constant="false">
      </species>
      <species id="mRNA_cyt_casein" name="mRNA_cyt_casein" compartment="Cytoplasm" initialConcentration="0" boundaryCondition="false" constant="false"/>
      <species metaid="COPASI6" id="pSTATn_pSTATn" name="pSTATn_pSTATn" compartment="Nucleus" initialConcentration="0" boundaryCondition="false" constant="false">
      </species>
      <species id="pSTATn" name="pSTATn" compartment="Nucleus" initialConcentration="0" boundaryCondition="false" constant="false"/>
      <species metaid="COPASI7" id="PPN" name="PPN" compartment="Nucleus" initialConcentration="60" boundaryCondition="false" constant="false">
      </species>
      <species id="PPN_pSTATn" name="PPN_pSTATn" compartment="Nucleus" initialConcentration="0" boundaryCondition="false" constant="false"/>
      <species id="STATn" name="STATn" compartment="Nucleus" initialConcentration="0" boundaryCondition="false" constant="false"/>
      <species id="PPN_pSTATn_pSTATn" name="PPN_pSTATn_pSTATn" compartment="Nucleus" initialConcentration="0" boundaryCondition="false" constant="false"/>
      <species id="pSTATn_STATn" name="pSTATn_STATn" compartment="Nucleus" initialConcentration="0" boundaryCondition="false" constant="false"/>
      <species id="mRNA_nuc" name="mRNA_nuc" compartment="Nucleus" initialConcentration="0" boundaryCondition="false" constant="false"/>
    </listOfSpecies>
    <listOfParameters>
      <parameter metaid="COPASI8" id="SOCS_Binding_Rate" name="SOCS_Binding_Rate" value="0.02" constant="true">
      </parameter>
    </listOfParameters>
    <listOfReactions>
      <reaction metaid="COPASI9" id="_01___HER4_JAK_Binding" name="01 - HER4 JAK Binding" reversible="true">
        <listOfReactants>
          <speciesReference species="Her4" stoichiometry="1"/>
          <speciesReference species="JAK" stoichiometry="1"/>
        </listOfReactants>
        <listOfProducts>
          <speciesReference species="RJ" stoichiometry="1"/>
        </listOfProducts>
        <kineticLaw>
          <math xmlns="http://www.w3.org/1998/Math/MathML">
            <apply>
              <times/>
              <ci> Cytoplasm </ci>
              <apply>
                <minus/>
                <apply>
                  <times/>
                  <ci> k1 </ci>
                  <ci> Her4 </ci>
                  <ci> JAK </ci>
                </apply>
                <apply>
                  <times/>
                  <ci> k2 </ci>
                  <ci> RJ </ci>
                </apply>
              </apply>
            </apply>
          </math>
          <listOfParameters>
            <parameter id="k1" name="k1" value="0.1"/>
            <parameter id="k2" name="k2" value="0.05"/>
          </listOfParameters>
        </kineticLaw>
      </reaction>
      <reaction metaid="COPASI10" id="_02___NRG_HER4_JAK_Binding" name="02 - NRG HER4 JAK Binding" reversible="true">
        <listOfReactants>
          <speciesReference species="Nrg" stoichiometry="1"/>
          <speciesReference species="RJ" stoichiometry="1"/>
        </listOfReactants>
        <listOfProducts>
          <speciesReference species="IFNRJ" stoichiometry="1"/>
        </listOfProducts>
        <kineticLaw>
          <math xmlns="http://www.w3.org/1998/Math/MathML">
            <apply>
              <times/>
              <ci> Cytoplasm </ci>
              <apply>
                <minus/>
                <apply>
                  <times/>
                  <ci> k1 </ci>
                  <ci> Nrg </ci>
                  <ci> RJ </ci>
                </apply>
                <apply>
                  <times/>
                  <ci> k2 </ci>
                  <ci> IFNRJ </ci>
                </apply>
              </apply>
            </apply>
          </math>
          <listOfParameters>
            <parameter id="k1" name="k1" value="0.02"/>
            <parameter id="k2" name="k2" value="0.02"/>
          </listOfParameters>
        </kineticLaw>
      </reaction>
      <reaction metaid="COPASI11" id="_03___HER4_JAK_Dimerization" name="03 - HER4-JAK Dimerization" reversible="true">
        <listOfReactants>
          <speciesReference species="IFNRJ" stoichiometry="2"/>
        </listOfReactants>
        <listOfProducts>
          <speciesReference species="IFNRJ2" stoichiometry="1"/>
        </listOfProducts>
        <kineticLaw>
          <math xmlns="http://www.w3.org/1998/Math/MathML">
            <apply>
              <times/>
              <ci> Cytoplasm </ci>
              <apply>
                <minus/>
                <apply>
                  <times/>
                  <ci> k1 </ci>
                  <apply>
                    <power/>
                    <ci> IFNRJ </ci>
                    <cn> 2 </cn>
                  </apply>
                </apply>
                <apply>
                  <times/>
                  <ci> k2 </ci>
                  <ci> IFNRJ2 </ci>
                </apply>
              </apply>
            </apply>
          </math>
          <listOfParameters>
            <parameter id="k1" name="k1" value="0.4"/>
            <parameter id="k2" name="k2" value="0.2"/>
          </listOfParameters>
        </kineticLaw>
      </reaction>
      <reaction metaid="COPASI12" id="_04___HER4_JAK_Dimer_Phosphorylation" name="04 - HER4-JAK Dimer Phosphorylation" reversible="false">
        <listOfReactants>
          <speciesReference species="IFNRJ2" stoichiometry="1"/>
        </listOfReactants>
        <listOfProducts>
          <speciesReference species="pIFNRJ2" stoichiometry="1"/>
        </listOfProducts>
        <kineticLaw>
          <math xmlns="http://www.w3.org/1998/Math/MathML">
            <apply>
              <times/>
              <ci> Cytoplasm </ci>
              <ci> k1 </ci>
              <ci> IFNRJ2 </ci>
            </apply>
          </math>
          <listOfParameters>
            <parameter id="k1" name="k1" value="0.05"/>
          </listOfParameters>
        </kineticLaw>
      </reaction>
      <reaction metaid="COPASI13" id="_05___HER4_JAK_STATc_Binding" name="05 - HER4-JAK-STATc Binding" reversible="true">
        <listOfReactants>
          <speciesReference species="STATc" stoichiometry="1"/>
          <speciesReference species="pIFNRJ2" stoichiometry="1"/>
        </listOfReactants>
        <listOfProducts>
          <speciesReference species="pIFNRJ2_STATc" stoichiometry="1"/>
        </listOfProducts>
        <kineticLaw>
          <math xmlns="http://www.w3.org/1998/Math/MathML">
            <apply>
              <times/>
              <ci> Cytoplasm </ci>
              <apply>
                <minus/>
                <apply>
                  <times/>
                  <ci> k1 </ci>
                  <ci> STATc </ci>
                  <ci> pIFNRJ2 </ci>
                </apply>
                <apply>
                  <times/>
                  <ci> k2 </ci>
                  <ci> pIFNRJ2_STATc </ci>
                </apply>
              </apply>
            </apply>
          </math>
          <listOfParameters>
            <parameter id="k1" name="k1" value="0.08"/>
            <parameter id="k2" name="k2" value="0.8"/>
          </listOfParameters>
        </kineticLaw>
      </reaction>
      <reaction metaid="COPASI14" id="_06___STATc_Phosphorylation_JAK_Dependent" name="06 - STATc Phosphorylation JAK Dependent" reversible="false">
        <listOfReactants>
          <speciesReference species="pIFNRJ2_STATc" stoichiometry="1"/>
        </listOfReactants>
        <listOfProducts>
          <speciesReference species="pIFNRJ2_pSTATc" stoichiometry="1"/>
          <speciesReference species="pSTATc" stoichiometry="1"/>
        </listOfProducts>
        <kineticLaw>
          <math xmlns="http://www.w3.org/1998/Math/MathML">
            <apply>
              <times/>
              <ci> Cytoplasm </ci>
              <ci> k1 </ci>
              <ci> pIFNRJ2_STATc </ci>
            </apply>
          </math>
          <listOfParameters>
            <parameter id="k1" name="k1" value="0.4"/>
          </listOfParameters>
        </kineticLaw>
      </reaction>
      <reaction metaid="COPASI15" id="_07___HER4_Phosphorylated_STAT_Recombination" name="07 - HER4-Phosphorylated STAT Recombination" reversible="true">
        <listOfReactants>
          <speciesReference species="pIFNRJ2" stoichiometry="1"/>
          <speciesReference species="pSTATc" stoichiometry="1"/>
        </listOfReactants>
        <listOfProducts>
          <speciesReference species="pIFNRJ2_pSTATc" stoichiometry="1"/>
        </listOfProducts>
        <kineticLaw>
          <math xmlns="http://www.w3.org/1998/Math/MathML">
            <apply>
              <times/>
              <ci> Cytoplasm </ci>
              <apply>
                <minus/>
                <apply>
                  <times/>
                  <ci> k1 </ci>
                  <ci> pIFNRJ2 </ci>
                  <ci> pSTATc </ci>
                </apply>
                <apply>
                  <times/>
                  <ci> k2 </ci>
                  <ci> pIFNRJ2_pSTATc </ci>
                </apply>
              </apply>
            </apply>
          </math>
          <listOfParameters>
            <parameter id="k1" name="k1" value="0.005"/>
            <parameter id="k2" name="k2" value="0.5"/>
          </listOfParameters>
        </kineticLaw>
      </reaction>
      <reaction metaid="COPASI16" id="_08___STATc_Dimerization" name="08 - STATc Dimerization" reversible="true">
        <listOfReactants>
          <speciesReference species="pSTATc" stoichiometry="2"/>
        </listOfReactants>
        <listOfProducts>
          <speciesReference species="pSTATc_pSTATc" stoichiometry="1"/>
        </listOfProducts>
        <kineticLaw>
          <math xmlns="http://www.w3.org/1998/Math/MathML">
            <apply>
              <times/>
              <ci> Cytoplasm </ci>
              <apply>
                <minus/>
                <apply>
                  <times/>
                  <ci> k1 </ci>
                  <apply>
                    <power/>
                    <ci> pSTATc </ci>
                    <cn> 2 </cn>
                  </apply>
                </apply>
                <apply>
                  <times/>
                  <ci> k2 </ci>
                  <ci> pSTATc_pSTATc </ci>
                </apply>
              </apply>
            </apply>
          </math>
          <listOfParameters>
            <parameter id="k1" name="k1" value="0.02"/>
            <parameter id="k2" name="k2" value="0.1"/>
          </listOfParameters>
        </kineticLaw>
      </reaction>
      <reaction metaid="COPASI17" id="_09___SHP_Binding_to_HER4_JAK_Dimer" name="09 - SHP Binding to HER4-JAK Dimer" reversible="true">
        <listOfReactants>
          <speciesReference species="SHP" stoichiometry="1"/>
          <speciesReference species="pIFNRJ2" stoichiometry="1"/>
        </listOfReactants>
        <listOfProducts>
          <speciesReference species="pIFNRJ2_SHP" stoichiometry="1"/>
        </listOfProducts>
        <kineticLaw>
          <math xmlns="http://www.w3.org/1998/Math/MathML">
            <apply>
              <times/>
              <ci> Cytoplasm </ci>
              <apply>
                <minus/>
                <apply>
                  <times/>
                  <ci> k1 </ci>
                  <ci> SHP </ci>
                  <ci> pIFNRJ2 </ci>
                </apply>
                <apply>
                  <times/>
                  <ci> k2 </ci>
                  <ci> pIFNRJ2_SHP </ci>
                </apply>
              </apply>
            </apply>
          </math>
          <listOfParameters>
            <parameter id="k1" name="k1" value="0.001"/>
            <parameter id="k2" name="k2" value="0.2"/>
          </listOfParameters>
        </kineticLaw>
      </reaction>
      <reaction metaid="COPASI18" id="_10___SHP_Dephosphorylation_of_HER4_JAK_Dimer" name="10 - SHP Dephosphorylation of HER4-JAK Dimer" reversible="false">
        <listOfReactants>
          <speciesReference species="pIFNRJ2_SHP" stoichiometry="1"/>
        </listOfReactants>
        <listOfProducts>
          <speciesReference species="IFNRJ2" stoichiometry="1"/>
          <speciesReference species="SHP" stoichiometry="1"/>
        </listOfProducts>
        <kineticLaw>
          <math xmlns="http://www.w3.org/1998/Math/MathML">
            <apply>
              <times/>
              <ci> Cytoplasm </ci>
              <ci> k1 </ci>
              <ci> pIFNRJ2_SHP </ci>
            </apply>
          </math>
          <listOfParameters>
            <parameter id="k1" name="k1" value="0.003"/>
          </listOfParameters>
        </kineticLaw>
      </reaction>
      <reaction metaid="COPASI19" id="_11___PPX_STAT_Binding" name="11 - PPX STAT Binding" reversible="true">
        <listOfReactants>
          <speciesReference species="PPX" stoichiometry="1"/>
          <speciesReference species="pSTATc" stoichiometry="1"/>
        </listOfReactants>
        <listOfProducts>
          <speciesReference species="PPX_pSTATc" stoichiometry="1"/>
        </listOfProducts>
        <kineticLaw>
          <math xmlns="http://www.w3.org/1998/Math/MathML">
            <apply>
              <times/>
              <ci> Cytoplasm </ci>
              <apply>
                <minus/>
                <apply>
                  <times/>
                  <ci> k1 </ci>
                  <ci> PPX </ci>
                  <ci> pSTATc </ci>
                </apply>
                <apply>
                  <times/>
                  <ci> k2 </ci>
                  <ci> PPX_pSTATc </ci>
                </apply>
              </apply>
            </apply>
          </math>
          <listOfParameters>
            <parameter id="k1" name="k1" value="0.001"/>
            <parameter id="k2" name="k2" value="0.2"/>
          </listOfParameters>
        </kineticLaw>
      </reaction>
      <reaction metaid="COPASI20" id="_12___PPX_Dephosphorylation_of_STATc" name="12 - PPX Dephosphorylation of STATc" reversible="false">
        <listOfReactants>
          <speciesReference species="PPX_pSTATc" stoichiometry="1"/>
        </listOfReactants>
        <listOfProducts>
          <speciesReference species="STATc" stoichiometry="1"/>
          <speciesReference species="PPX" stoichiometry="1"/>
        </listOfProducts>
        <kineticLaw>
          <math xmlns="http://www.w3.org/1998/Math/MathML">
            <apply>
              <times/>
              <ci> Cytoplasm </ci>
              <ci> k1 </ci>
              <ci> PPX_pSTATc </ci>
            </apply>
          </math>
          <listOfParameters>
            <parameter id="k1" name="k1" value="0.003"/>
          </listOfParameters>
        </kineticLaw>
      </reaction>
      <reaction metaid="COPASI21" id="_13___PPX_STAT_Dimer_Binding" name="13 - PPX STAT Dimer Binding" reversible="true">
        <listOfReactants>
          <speciesReference species="PPX" stoichiometry="1"/>
          <speciesReference species="pSTATc_pSTATc" stoichiometry="1"/>
        </listOfReactants>
        <listOfProducts>
          <speciesReference species="PPX_pSTATc_pSTATc" stoichiometry="1"/>
        </listOfProducts>
        <kineticLaw>
          <math xmlns="http://www.w3.org/1998/Math/MathML">
            <apply>
              <times/>
              <ci> Cytoplasm </ci>
              <apply>
                <minus/>
                <apply>
                  <times/>
                  <ci> k1 </ci>
                  <ci> PPX </ci>
                  <ci> pSTATc_pSTATc </ci>
                </apply>
                <apply>
                  <times/>
                  <ci> k2 </ci>
                  <ci> PPX_pSTATc_pSTATc </ci>
                </apply>
              </apply>
            </apply>
          </math>
          <listOfParameters>
            <parameter id="k1" name="k1" value="0.001"/>
            <parameter id="k2" name="k2" value="0.2"/>
          </listOfParameters>
        </kineticLaw>
      </reaction>
      <reaction metaid="COPASI22" id="_14___PPX_Dephosphorylation_of_STAT_Dimer" name="14 - PPX Dephosphorylation of STAT Dimer" reversible="false">
        <listOfReactants>
          <speciesReference species="PPX_pSTATc_pSTATc" stoichiometry="1"/>
        </listOfReactants>
        <listOfProducts>
          <speciesReference species="PPX" stoichiometry="1"/>
          <speciesReference species="pSTATc_STATc" stoichiometry="1"/>
        </listOfProducts>
        <kineticLaw>
          <math xmlns="http://www.w3.org/1998/Math/MathML">
            <apply>
              <times/>
              <ci> Cytoplasm </ci>
              <ci> k1 </ci>
              <ci> PPX_pSTATc_pSTATc </ci>
            </apply>
          </math>
          <listOfParameters>
            <parameter id="k1" name="k1" value="0.003"/>
          </listOfParameters>
        </kineticLaw>
      </reaction>
      <reaction metaid="COPASI23" id="_15___STAT_Dimer_Nuclear_Translocation" name="15 - STAT Dimer Nuclear Translocation" reversible="false">
        <listOfReactants>
          <speciesReference species="pSTATc_pSTATc" stoichiometry="1"/>
        </listOfReactants>
        <listOfProducts>
          <speciesReference species="pSTATn_pSTATn" stoichiometry="1"/>
        </listOfProducts>
        <kineticLaw>
          <math xmlns="http://www.w3.org/1998/Math/MathML">
            <apply>
              <times/>
              <ci> k1 </ci>
              <ci> pSTATc_pSTATc </ci>
            </apply>
          </math>
          <listOfParameters>
            <parameter id="k1" name="k1" value="0.005"/>
          </listOfParameters>
        </kineticLaw>
      </reaction>
      <reaction metaid="COPASI24" id="_16___Nuclear_STAT_Dimer_Dissociation" name="16 - Nuclear STAT Dimer Dissociation" reversible="true">
        <listOfReactants>
          <speciesReference species="pSTATn" stoichiometry="2"/>
        </listOfReactants>
        <listOfProducts>
          <speciesReference species="pSTATn_pSTATn" stoichiometry="1"/>
        </listOfProducts>
        <kineticLaw>
          <math xmlns="http://www.w3.org/1998/Math/MathML">
            <apply>
              <times/>
              <ci> Nucleus </ci>
              <apply>
                <minus/>
                <apply>
                  <times/>
                  <ci> k1 </ci>
                  <apply>
                    <power/>
                    <ci> pSTATn </ci>
                    <cn> 2 </cn>
                  </apply>
                </apply>
                <apply>
                  <times/>
                  <ci> k2 </ci>
                  <ci> pSTATn_pSTATn </ci>
                </apply>
              </apply>
            </apply>
          </math>
          <listOfParameters>
            <parameter id="k1" name="k1" value="0.02"/>
            <parameter id="k2" name="k2" value="0.1"/>
          </listOfParameters>
        </kineticLaw>
      </reaction>
      <reaction metaid="COPASI25" id="_17___Nuclear_STAT_Monomer_PPN_Binding" name="17 - Nuclear STAT Monomer PPN Binding" reversible="true">
        <listOfReactants>
          <speciesReference species="pSTATn" stoichiometry="1"/>
          <speciesReference species="PPN" stoichiometry="1"/>
        </listOfReactants>
        <listOfProducts>
          <speciesReference species="PPN_pSTATn" stoichiometry="1"/>
        </listOfProducts>
        <kineticLaw>
          <math xmlns="http://www.w3.org/1998/Math/MathML">
            <apply>
              <times/>
              <ci> Nucleus </ci>
              <apply>
                <minus/>
                <apply>
                  <times/>
                  <ci> k1 </ci>
                  <ci> pSTATn </ci>
                  <ci> PPN </ci>
                </apply>
                <apply>
                  <times/>
                  <ci> k2 </ci>
                  <ci> PPN_pSTATn </ci>
                </apply>
              </apply>
            </apply>
          </math>
          <listOfParameters>
            <parameter id="k1" name="k1" value="0.001"/>
            <parameter id="k2" name="k2" value="0.2"/>
          </listOfParameters>
        </kineticLaw>
      </reaction>
      <reaction metaid="COPASI26" id="_18___Nuclear_STAT_Monomer_Dephosphorylation" name="18 - Nuclear STAT Monomer Dephosphorylation" reversible="false">
        <listOfReactants>
          <speciesReference species="PPN_pSTATn" stoichiometry="1"/>
        </listOfReactants>
        <listOfProducts>
          <speciesReference species="PPN" stoichiometry="1"/>
          <speciesReference species="STATn" stoichiometry="1"/>
        </listOfProducts>
        <kineticLaw>
          <math xmlns="http://www.w3.org/1998/Math/MathML">
            <apply>
              <times/>
              <ci> Nucleus </ci>
              <ci> k1 </ci>
              <ci> PPN_pSTATn </ci>
            </apply>
          </math>
          <listOfParameters>
            <parameter id="k1" name="k1" value="0.005"/>
          </listOfParameters>
        </kineticLaw>
      </reaction>
      <reaction metaid="COPASI27" id="_19___Nuclear_STAT_Dimer_PPN_Binding" name="19 - Nuclear STAT Dimer PPN Binding" reversible="true">
        <listOfReactants>
          <speciesReference species="PPN" stoichiometry="1"/>
          <speciesReference species="pSTATn_pSTATn" stoichiometry="1"/>
        </listOfReactants>
        <listOfProducts>
          <speciesReference species="PPN_pSTATn_pSTATn" stoichiometry="1"/>
        </listOfProducts>
        <kineticLaw>
          <math xmlns="http://www.w3.org/1998/Math/MathML">
            <apply>
              <times/>
              <ci> Nucleus </ci>
              <apply>
                <minus/>
                <apply>
                  <times/>
                  <ci> k1 </ci>
                  <ci> PPN </ci>
                  <ci> pSTATn_pSTATn </ci>
                </apply>
                <apply>
                  <times/>
                  <ci> k2 </ci>
                  <ci> PPN_pSTATn_pSTATn </ci>
                </apply>
              </apply>
            </apply>
          </math>
          <listOfParameters>
            <parameter id="k1" name="k1" value="0.001"/>
            <parameter id="k2" name="k2" value="0.2"/>
          </listOfParameters>
        </kineticLaw>
      </reaction>
      <reaction metaid="COPASI28" id="_20___Nuclear_STAT_Dimer_Dephosphorylation" name="20 - Nuclear STAT Dimer Dephosphorylation" reversible="false">
        <listOfReactants>
          <speciesReference species="PPN_pSTATn_pSTATn" stoichiometry="1"/>
        </listOfReactants>
        <listOfProducts>
          <speciesReference species="PPN" stoichiometry="1"/>
          <speciesReference species="pSTATn_STATn" stoichiometry="1"/>
        </listOfProducts>
        <kineticLaw>
          <math xmlns="http://www.w3.org/1998/Math/MathML">
            <apply>
              <times/>
              <ci> Nucleus </ci>
              <ci> k1 </ci>
              <ci> PPN_pSTATn_pSTATn </ci>
            </apply>
          </math>
          <listOfParameters>
            <parameter id="k1" name="k1" value="0.005"/>
          </listOfParameters>
        </kineticLaw>
      </reaction>
      <reaction metaid="COPASI29" id="_21___STATn_pSTATn_Binding" name="21 - STATn pSTATn Binding" reversible="true">
        <listOfReactants>
          <speciesReference species="pSTATn" stoichiometry="1"/>
          <speciesReference species="STATn" stoichiometry="1"/>
        </listOfReactants>
        <listOfProducts>
          <speciesReference species="pSTATn_STATn" stoichiometry="1"/>
        </listOfProducts>
        <kineticLaw>
          <math xmlns="http://www.w3.org/1998/Math/MathML">
            <apply>
              <times/>
              <ci> Nucleus </ci>
              <apply>
                <minus/>
                <apply>
                  <times/>
                  <ci> k1 </ci>
                  <ci> pSTATn </ci>
                  <ci> STATn </ci>
                </apply>
                <apply>
                  <times/>
                  <ci> k2 </ci>
                  <ci> pSTATn_STATn </ci>
                </apply>
              </apply>
            </apply>
          </math>
          <listOfParameters>
            <parameter id="k1" name="k1" value="2e-07"/>
            <parameter id="k2" name="k2" value="0.2"/>
          </listOfParameters>
        </kineticLaw>
      </reaction>
      <reaction metaid="COPASI30" id="_22___STAT_Nuclear_Export" name="22 - STAT Nuclear Export" reversible="false">
        <listOfReactants>
          <speciesReference species="STATn" stoichiometry="1"/>
        </listOfReactants>
        <listOfProducts>
          <speciesReference species="STATc" stoichiometry="1"/>
        </listOfProducts>
        <kineticLaw>
          <math xmlns="http://www.w3.org/1998/Math/MathML">
            <apply>
              <times/>
              <ci> k1 </ci>
              <ci> STATn </ci>
            </apply>
          </math>
          <listOfParameters>
            <parameter id="k1" name="k1" value="0.05"/>
          </listOfParameters>
        </kineticLaw>
      </reaction>
      <reaction metaid="COPASI31" id="_23___Transcription" name="23 - Transcription" reversible="true">
        <listOfProducts>
          <speciesReference species="mRNA_nuc" stoichiometry="1"/>
        </listOfProducts>
        <listOfModifiers>
          <modifierSpeciesReference species="pSTATn_pSTATn"/>
        </listOfModifiers>
        <kineticLaw>
          <math xmlns="http://www.w3.org/1998/Math/MathML">
            <apply>
              <times/>
              <ci> Nucleus </ci>
              <apply>
                <ci> Transcription_2 </ci>
                <ci> V </ci>
                <ci> pSTATn_pSTATn </ci>
                <ci> n </ci>
                <ci> K </ci>
              </apply>
            </apply>
          </math>
          <listOfParameters>
            <parameter id="V" name="V" value="0.01"/>
            <parameter id="n" name="n" value="1"/>
            <parameter id="K" name="K" value="400"/>
          </listOfParameters>
        </kineticLaw>
      </reaction>
      <reaction metaid="COPASI32" id="_24___mRNA_Nuclear_Export" name="24 - mRNA Nuclear Export" reversible="false">
        <listOfReactants>
          <speciesReference species="mRNA_nuc" stoichiometry="1"/>
        </listOfReactants>
        <listOfProducts>
          <speciesReference species="mRNA_cyt" stoichiometry="1"/>
        </listOfProducts>
        <kineticLaw>
          <math xmlns="http://www.w3.org/1998/Math/MathML">
            <apply>
              <times/>
              <ci> k1 </ci>
              <ci> mRNA_nuc </ci>
            </apply>
          </math>
          <listOfParameters>
            <parameter id="k1" name="k1" value="0.001"/>
          </listOfParameters>
        </kineticLaw>
      </reaction>
      <reaction metaid="COPASI33" id="_25___Translation" name="25 - Translation" reversible="false">
        <listOfProducts>
          <speciesReference species="SOCS" stoichiometry="1"/>
        </listOfProducts>
        <listOfModifiers>
          <modifierSpeciesReference species="mRNA_cyt"/>
        </listOfModifiers>
        <kineticLaw>
          <math xmlns="http://www.w3.org/1998/Math/MathML">
            <apply>
              <times/>
              <ci> Cytoplasm </ci>
              <apply>
                <ci> Translation </ci>
                <ci> k </ci>
                <ci> mRNA_cyt </ci>
              </apply>
            </apply>
          </math>
          <listOfParameters>
            <parameter id="k" name="k" value="0.01"/>
          </listOfParameters>
        </kineticLaw>
      </reaction>
      <reaction metaid="COPASI34" id="_26___mRNA_Degradation" name="26 - mRNA Degradation" reversible="false">
        <listOfReactants>
          <speciesReference species="mRNA_cyt" stoichiometry="1"/>
        </listOfReactants>
        <kineticLaw>
          <math xmlns="http://www.w3.org/1998/Math/MathML">
            <apply>
              <times/>
              <ci> Cytoplasm </ci>
              <ci> k1 </ci>
              <ci> mRNA_cyt </ci>
            </apply>
          </math>
          <listOfParameters>
            <parameter id="k1" name="k1" value="0.0005"/>
          </listOfParameters>
        </kineticLaw>
      </reaction>
      <reaction metaid="COPASI35" id="_27___SOCS_Degradation" name="27 - SOCS Degradation" reversible="false">
        <listOfReactants>
          <speciesReference species="SOCS" stoichiometry="1"/>
        </listOfReactants>
        <kineticLaw>
          <math xmlns="http://www.w3.org/1998/Math/MathML">
            <apply>
              <times/>
              <ci> Cytoplasm </ci>
              <ci> k1 </ci>
              <ci> SOCS </ci>
            </apply>
          </math>
          <listOfParameters>
            <parameter id="k1" name="k1" value="0.0005"/>
          </listOfParameters>
        </kineticLaw>
      </reaction>
      <reaction metaid="COPASI36" id="_28___SOCS_HER4_JAK_Binding" name="28 - SOCS HER4 JAK Binding" reversible="true">
        <listOfReactants>
          <speciesReference species="pIFNRJ2" stoichiometry="1"/>
          <speciesReference species="SOCS" stoichiometry="1"/>
        </listOfReactants>
        <listOfProducts>
          <speciesReference species="SOCS_pIFNRJ2" stoichiometry="1"/>
        </listOfProducts>
        <kineticLaw>
          <math xmlns="http://www.w3.org/1998/Math/MathML">
            <apply>
              <times/>
              <ci> Cytoplasm </ci>
              <apply>
                <minus/>
                <apply>
                  <times/>
                  <ci> SOCS_Binding_Rate </ci>
                  <ci> pIFNRJ2 </ci>
                  <ci> SOCS </ci>
                </apply>
                <apply>
                  <times/>
                  <ci> k2 </ci>
                  <ci> SOCS_pIFNRJ2 </ci>
                </apply>
              </apply>
            </apply>
          </math>
          <listOfParameters>
            <parameter id="k2" name="k2" value="0.1"/>
          </listOfParameters>
        </kineticLaw>
      </reaction>
      <reaction metaid="COPASI37" id="_29___STATc_SOCS_HER4_JAK_SHP_Binding" name="29 - STATc SOCS HER4 JAK SHP Binding" reversible="true">
        <listOfReactants>
          <speciesReference species="SOCS_pIFNRJ2_STAT" stoichiometry="1"/>
          <speciesReference species="SHP" stoichiometry="1"/>
        </listOfReactants>
        <listOfProducts>
          <speciesReference species="SOCS_pIFNRJ2_STAT_SHP" stoichiometry="1"/>
        </listOfProducts>
        <kineticLaw>
          <math xmlns="http://www.w3.org/1998/Math/MathML">
            <apply>
              <times/>
              <ci> Cytoplasm </ci>
              <apply>
                <minus/>
                <apply>
                  <times/>
                  <ci> k1 </ci>
                  <ci> SOCS_pIFNRJ2_STAT </ci>
                  <ci> SHP </ci>
                </apply>
                <apply>
                  <times/>
                  <ci> k2 </ci>
                  <ci> SOCS_pIFNRJ2_STAT_SHP </ci>
                </apply>
              </apply>
            </apply>
          </math>
          <listOfParameters>
            <parameter id="k1" name="k1" value="0.001"/>
            <parameter id="k2" name="k2" value="0.2"/>
          </listOfParameters>
        </kineticLaw>
      </reaction>
      <reaction metaid="COPASI38" id="_30___Dissociation_of_SOCS_Complex" name="30 - Dissociation of SOCS Complex" reversible="false">
        <listOfReactants>
          <speciesReference species="SOCS_pIFNRJ2_STAT_SHP" stoichiometry="1"/>
        </listOfReactants>
        <listOfProducts>
          <speciesReference species="STATc" stoichiometry="1"/>
          <speciesReference species="SHP" stoichiometry="1"/>
          <speciesReference species="IFNRJ2" stoichiometry="1"/>
          <speciesReference species="SOCS" stoichiometry="1"/>
        </listOfProducts>
        <kineticLaw>
          <math xmlns="http://www.w3.org/1998/Math/MathML">
            <apply>
              <times/>
              <ci> Cytoplasm </ci>
              <ci> k1 </ci>
              <ci> SOCS_pIFNRJ2_STAT_SHP </ci>
            </apply>
          </math>
          <listOfParameters>
            <parameter id="k1" name="k1" value="0.003"/>
          </listOfParameters>
        </kineticLaw>
      </reaction>
      <reaction metaid="COPASI39" id="_31___Dissociation_of_pIFNRJ2_STATc_SHP" name="31 - Dissociation of pIFNRJ2_STATc_SHP" reversible="false">
        <listOfReactants>
          <speciesReference species="pIFNRJ2_STATc_SHP" stoichiometry="1"/>
        </listOfReactants>
        <listOfProducts>
          <speciesReference species="STATc" stoichiometry="1"/>
          <speciesReference species="SHP" stoichiometry="1"/>
          <speciesReference species="IFNRJ2" stoichiometry="1"/>
        </listOfProducts>
        <kineticLaw>
          <math xmlns="http://www.w3.org/1998/Math/MathML">
            <apply>
              <times/>
              <ci> Cytoplasm </ci>
              <ci> k1 </ci>
              <ci> pIFNRJ2_STATc_SHP </ci>
            </apply>
          </math>
          <listOfParameters>
            <parameter id="k1" name="k1" value="0.003"/>
          </listOfParameters>
        </kineticLaw>
      </reaction>
      <reaction metaid="COPASI40" id="_32___Dissociation_of_SOCS_pIFNRJ2_SHP" name="32 - Dissociation of SOCS_pIFNRJ2_SHP" reversible="false">
        <listOfReactants>
          <speciesReference species="SOCS_pIFNRJ2_SHP" stoichiometry="1"/>
        </listOfReactants>
        <listOfProducts>
          <speciesReference species="SHP" stoichiometry="1"/>
          <speciesReference species="IFNRJ2" stoichiometry="1"/>
          <speciesReference species="SOCS" stoichiometry="1"/>
        </listOfProducts>
        <kineticLaw>
          <math xmlns="http://www.w3.org/1998/Math/MathML">
            <apply>
              <times/>
              <ci> Cytoplasm </ci>
              <ci> k1 </ci>
              <ci> SOCS_pIFNRJ2_SHP </ci>
            </apply>
          </math>
          <listOfParameters>
            <parameter id="k1" name="k1" value="0.003"/>
          </listOfParameters>
        </kineticLaw>
      </reaction>
      <reaction metaid="COPASI41" id="_33___SOCS_Binding_2" name="33 - SOCS Binding 2" reversible="true">
        <listOfReactants>
          <speciesReference species="pIFNRJ2_STATc" stoichiometry="1"/>
          <speciesReference species="SOCS" stoichiometry="1"/>
        </listOfReactants>
        <listOfProducts>
          <speciesReference species="SOCS_pIFNRJ2_STAT" stoichiometry="1"/>
        </listOfProducts>
        <kineticLaw>
          <math xmlns="http://www.w3.org/1998/Math/MathML">
            <apply>
              <times/>
              <ci> Cytoplasm </ci>
              <apply>
                <minus/>
                <apply>
                  <times/>
                  <ci> SOCS_Binding_Rate </ci>
                  <ci> pIFNRJ2_STATc </ci>
                  <ci> SOCS </ci>
                </apply>
                <apply>
                  <times/>
                  <ci> k2 </ci>
                  <ci> SOCS_pIFNRJ2_STAT </ci>
                </apply>
              </apply>
            </apply>
          </math>
          <listOfParameters>
            <parameter id="k2" name="k2" value="0.1"/>
          </listOfParameters>
        </kineticLaw>
      </reaction>
      <reaction metaid="COPASI42" id="_34___HER4_Nrg_Binding" name="34 - HER4 Nrg Binding" reversible="true">
        <listOfReactants>
          <speciesReference species="Her4" stoichiometry="1"/>
          <speciesReference species="Nrg" stoichiometry="1"/>
        </listOfReactants>
        <listOfProducts>
          <speciesReference species="Her4_Nrg" stoichiometry="1"/>
        </listOfProducts>
        <kineticLaw>
          <math xmlns="http://www.w3.org/1998/Math/MathML">
            <apply>
              <times/>
              <ci> Cytoplasm </ci>
              <apply>
                <minus/>
                <apply>
                  <times/>
                  <ci> k1 </ci>
                  <ci> Her4 </ci>
                  <ci> Nrg </ci>
                </apply>
                <apply>
                  <times/>
                  <ci> k2 </ci>
                  <ci> Her4_Nrg </ci>
                </apply>
              </apply>
            </apply>
          </math>
          <listOfParameters>
            <parameter id="k1" name="k1" value="0.02"/>
            <parameter id="k2" name="k2" value="0.02"/>
          </listOfParameters>
        </kineticLaw>
      </reaction>
      <reaction metaid="COPASI43" id="_35___Her4_Nrg_JAK_Binding" name="35 - Her4-Nrg JAK Binding" reversible="true">
        <listOfReactants>
          <speciesReference species="JAK" stoichiometry="1"/>
          <speciesReference species="Her4_Nrg" stoichiometry="1"/>
        </listOfReactants>
        <listOfProducts>
          <speciesReference species="IFNRJ" stoichiometry="1"/>
        </listOfProducts>
        <kineticLaw>
          <math xmlns="http://www.w3.org/1998/Math/MathML">
            <apply>
              <times/>
              <ci> Cytoplasm </ci>
              <apply>
                <minus/>
                <apply>
                  <times/>
                  <ci> k1 </ci>
                  <ci> JAK </ci>
                  <ci> Her4_Nrg </ci>
                </apply>
                <apply>
                  <times/>
                  <ci> k2 </ci>
                  <ci> IFNRJ </ci>
                </apply>
              </apply>
            </apply>
          </math>
          <listOfParameters>
            <parameter id="k1" name="k1" value="0.1"/>
            <parameter id="k2" name="k2" value="0.05"/>
          </listOfParameters>
        </kineticLaw>
      </reaction>
      <reaction metaid="COPASI44" id="_37___IFNR_Activation" name="37 - IFNR Activation" reversible="false">
        <listOfReactants>
          <speciesReference species="IFNR" stoichiometry="1"/>
        </listOfReactants>
        <listOfProducts>
          <speciesReference species="pIFNR" stoichiometry="1"/>
        </listOfProducts>
        <kineticLaw>
          <math xmlns="http://www.w3.org/1998/Math/MathML">
            <apply>
              <times/>
              <ci> Cytoplasm </ci>
              <ci> k1 </ci>
              <ci> IFNR </ci>
            </apply>
          </math>
          <listOfParameters>
            <parameter id="k1" name="k1" value="0.05"/>
          </listOfParameters>
        </kineticLaw>
      </reaction>
      <reaction metaid="COPASI45" id="_38___IFNR_STATc_Binding" name="38 - IFNR STATc Binding" reversible="true">
        <listOfReactants>
          <speciesReference species="pIFNR" stoichiometry="1"/>
          <speciesReference species="STATc" stoichiometry="1"/>
        </listOfReactants>
        <listOfProducts>
          <speciesReference species="pIFNR_STATc" stoichiometry="1"/>
        </listOfProducts>
        <kineticLaw>
          <math xmlns="http://www.w3.org/1998/Math/MathML">
            <apply>
              <times/>
              <ci> Cytoplasm </ci>
              <apply>
                <minus/>
                <apply>
                  <times/>
                  <ci> k1 </ci>
                  <ci> pIFNR </ci>
                  <ci> STATc </ci>
                </apply>
                <apply>
                  <times/>
                  <ci> k2 </ci>
                  <ci> pIFNR_STATc </ci>
                </apply>
              </apply>
            </apply>
          </math>
          <listOfParameters>
            <parameter id="k1" name="k1" value="0.008"/>
            <parameter id="k2" name="k2" value="0.8"/>
          </listOfParameters>
        </kineticLaw>
      </reaction>
      <reaction metaid="COPASI46" id="_39___STATc_Phosphorylation_JAK_independent" name="39 - STATc Phosphorylation JAK independent" reversible="false">
        <listOfReactants>
          <speciesReference species="pIFNR_STATc" stoichiometry="1"/>
        </listOfReactants>
        <listOfProducts>
          <speciesReference species="pIFNR_pSTATc" stoichiometry="1"/>
          <speciesReference species="pSTATc" stoichiometry="1"/>
        </listOfProducts>
        <kineticLaw>
          <math xmlns="http://www.w3.org/1998/Math/MathML">
            <apply>
              <times/>
              <ci> Cytoplasm </ci>
              <ci> k1 </ci>
              <ci> pIFNR_STATc </ci>
            </apply>
          </math>
          <listOfParameters>
            <parameter id="k1" name="k1" value="0.04"/>
          </listOfParameters>
        </kineticLaw>
      </reaction>
      <reaction metaid="COPASI47" id="_40___pIFNR_and_pSTATc_recombination" name="40 - pIFNR and pSTATc recombination" reversible="true">
        <listOfReactants>
          <speciesReference species="pIFNR" stoichiometry="1"/>
          <speciesReference species="pSTATc" stoichiometry="1"/>
        </listOfReactants>
        <listOfProducts>
          <speciesReference species="pIFNR_pSTATc" stoichiometry="1"/>
        </listOfProducts>
        <kineticLaw>
          <math xmlns="http://www.w3.org/1998/Math/MathML">
            <apply>
              <times/>
              <ci> Cytoplasm </ci>
              <apply>
                <minus/>
                <apply>
                  <times/>
                  <ci> k1 </ci>
                  <ci> pIFNR </ci>
                  <ci> pSTATc </ci>
                </apply>
                <apply>
                  <times/>
                  <ci> k2 </ci>
                  <ci> pIFNR_pSTATc </ci>
                </apply>
              </apply>
            </apply>
          </math>
          <listOfParameters>
            <parameter id="k1" name="k1" value="5e-05"/>
            <parameter id="k2" name="k2" value="0.5"/>
          </listOfParameters>
        </kineticLaw>
      </reaction>
      <reaction metaid="COPASI48" id="_41___Her4_Heterodimerization" name="41 - Her4 Heterodimerization" reversible="true">
        <listOfReactants>
          <speciesReference species="Her2" stoichiometry="1"/>
          <speciesReference species="Her4_Nrg" stoichiometry="1"/>
        </listOfReactants>
        <listOfProducts>
          <speciesReference species="Her4_2_Nrg" stoichiometry="1"/>
        </listOfProducts>
        <kineticLaw>
          <math xmlns="http://www.w3.org/1998/Math/MathML">
            <apply>
              <times/>
              <ci> Cytoplasm </ci>
              <apply>
                <minus/>
                <apply>
                  <times/>
                  <ci> k1 </ci>
                  <ci> Her2 </ci>
                  <ci> Her4_Nrg </ci>
                </apply>
                <apply>
                  <times/>
                  <ci> k2 </ci>
                  <ci> Her4_2_Nrg </ci>
                </apply>
              </apply>
            </apply>
          </math>
          <listOfParameters>
            <parameter id="k1" name="k1" value="30"/>
            <parameter id="k2" name="k2" value="0.01"/>
          </listOfParameters>
        </kineticLaw>
      </reaction>
      <reaction metaid="COPASI49" id="_42___Her4_Heterodimerization_Constitutive" name="42 - Her4 Heterodimerization Constitutive" reversible="true">
        <listOfReactants>
          <speciesReference species="Her4" stoichiometry="1"/>
          <speciesReference species="Her2" stoichiometry="1"/>
        </listOfReactants>
        <listOfProducts>
          <speciesReference species="Her4_2" stoichiometry="1"/>
        </listOfProducts>
        <kineticLaw>
          <math xmlns="http://www.w3.org/1998/Math/MathML">
            <apply>
              <times/>
              <ci> Cytoplasm </ci>
              <apply>
                <minus/>
                <apply>
                  <times/>
                  <ci> k1 </ci>
                  <ci> Her4 </ci>
                  <ci> Her2 </ci>
                </apply>
                <apply>
                  <times/>
                  <ci> k2 </ci>
                  <ci> Her4_2 </ci>
                </apply>
              </apply>
            </apply>
          </math>
          <listOfParameters>
            <parameter id="k1" name="k1" value="0.1"/>
            <parameter id="k2" name="k2" value="0.1"/>
          </listOfParameters>
        </kineticLaw>
      </reaction>
      <reaction metaid="COPASI50" id="_43___Her4_Heterodimer_Ligand_Binding" name="43 - Her4 Heterodimer Ligand Binding" reversible="true">
        <listOfReactants>
          <speciesReference species="Her4_2" stoichiometry="1"/>
          <speciesReference species="Nrg" stoichiometry="1"/>
        </listOfReactants>
        <listOfProducts>
          <speciesReference species="Her4_2_Nrg" stoichiometry="1"/>
        </listOfProducts>
        <kineticLaw>
          <math xmlns="http://www.w3.org/1998/Math/MathML">
            <apply>
              <times/>
              <ci> Cytoplasm </ci>
              <apply>
                <minus/>
                <apply>
                  <times/>
                  <ci> k1 </ci>
                  <ci> Her4_2 </ci>
                  <ci> Nrg </ci>
                </apply>
                <apply>
                  <times/>
                  <ci> k2 </ci>
                  <ci> Her4_2_Nrg </ci>
                </apply>
              </apply>
            </apply>
          </math>
          <listOfParameters>
            <parameter id="k1" name="k1" value="0.02"/>
            <parameter id="k2" name="k2" value="0.02"/>
          </listOfParameters>
        </kineticLaw>
      </reaction>
      <reaction metaid="COPASI51" id="_36___IFNR_Formation" name="36 - IFNR Formation" reversible="true">
        <listOfReactants>
          <speciesReference species="Her4_Nrg" stoichiometry="1"/>
        </listOfReactants>
        <listOfProducts>
          <speciesReference species="IFNR" stoichiometry="1"/>
        </listOfProducts>
        <kineticLaw>
          <math xmlns="http://www.w3.org/1998/Math/MathML">
            <apply>
              <times/>
              <ci> Cytoplasm </ci>
              <apply>
                <minus/>
                <apply>
                  <times/>
                  <ci> k1 </ci>
                  <ci> Her4_Nrg </ci>
                </apply>
                <apply>
                  <times/>
                  <ci> k2 </ci>
                  <ci> IFNR </ci>
                </apply>
              </apply>
            </apply>
          </math>
          <listOfParameters>
            <parameter id="k1" name="k1" value="2"/>
            <parameter id="k2" name="k2" value="0.2"/>
          </listOfParameters>
        </kineticLaw>
      </reaction>
      <reaction metaid="COPASI52" id="_44___Transcription_Casein" name="44 - Transcription Casein" reversible="true">
        <listOfProducts>
          <speciesReference species="mRNA_nuc_casein" stoichiometry="1"/>
        </listOfProducts>
        <listOfModifiers>
          <modifierSpeciesReference species="pSTATn_pSTATn"/>
        </listOfModifiers>
        <kineticLaw>
          <math xmlns="http://www.w3.org/1998/Math/MathML">
            <apply>
              <times/>
              <ci> Cytoplasm </ci>
              <apply>
                <ci> Transcription_2 </ci>
                <ci> V </ci>
                <ci> pSTATn_pSTATn </ci>
                <ci> n </ci>
                <ci> K </ci>
              </apply>
            </apply>
          </math>
          <listOfParameters>
            <parameter id="V" name="V" value="0.01"/>
            <parameter id="n" name="n" value="1"/>
            <parameter id="K" name="K" value="400"/>
          </listOfParameters>
        </kineticLaw>
      </reaction>
      <reaction metaid="COPASI53" id="_45___mRNA_Nuclear_Export_Casein" name="45 - mRNA Nuclear Export Casein" reversible="false">
        <listOfReactants>
          <speciesReference species="mRNA_nuc_casein" stoichiometry="1"/>
        </listOfReactants>
        <listOfProducts>
          <speciesReference species="mRNA_cyt_casein" stoichiometry="1"/>
        </listOfProducts>
        <kineticLaw>
          <math xmlns="http://www.w3.org/1998/Math/MathML">
            <apply>
              <times/>
              <ci> Cytoplasm </ci>
              <ci> k1 </ci>
              <ci> mRNA_nuc_casein </ci>
            </apply>
          </math>
          <listOfParameters>
            <parameter id="k1" name="k1" value="0.001"/>
          </listOfParameters>
        </kineticLaw>
      </reaction>
      <reaction metaid="COPASI54" id="_46___mRNA_Degradation_Casein" name="46 - mRNA Degradation Casein" reversible="false">
        <listOfReactants>
          <speciesReference species="mRNA_cyt_casein" stoichiometry="1"/>
        </listOfReactants>
        <kineticLaw>
          <math xmlns="http://www.w3.org/1998/Math/MathML">
            <apply>
              <times/>
              <ci> Cytoplasm </ci>
              <ci> k1 </ci>
              <ci> mRNA_cyt_casein </ci>
            </apply>
          </math>
          <listOfParameters>
            <parameter id="k1" name="k1" value="0.0005"/>
          </listOfParameters>
        </kineticLaw>
      </reaction>
    </listOfReactions>
  </model>
</sbml>
